# Supplementary material for: XAF1 Protects Host against Emerging RNA Viruses by Stabilizing IRF1-Dependent Antiviral Immunity
Source: J Virol. 2022 Aug 16;96(17):e00774-22. doi: 10.1128/jvi.00774-22 (PMC9472610; doi:10.1128/jvi.00774-22)
Supplement: Supplemental file 2 — Table S1. Download jvi.00774-22-s0002.xlsx, XLSX file, 0.01 MB [file jvi.00774-22-s0002.xlsx]

## Sheet: Sheet1
Table S1. IRF1 target genes in the Molecular Signatures Database
CGA	LIF	ARHGEF6	LMO4	AKIRIN1	EGR2	MED13	OTP	ELMO3
NOG	DMD	MBD6	XPO4	KARS1	LDB1	OR3A2	ZBTB37	SLC26A6
LTBP2	STX17	TLCD5	TGFB3	ELK4	ESR1	MARCHF1	SEMA5B	ZNF296
LSM6	SAT1	MXD3	ITPKB	CSAD	LDB2	MEF2C	RAC1	IL18BP
ATP1B4	NEPRO	ZNF362	CXCL11	KLHDC7A	CDK6	CDX1	STX16	ADAM15
BBX	HOXA10	EIF4A2	HLX	HOXA6	PIGR	ADORA3	ARAP1	GPR65
RORB	STX11	IRAG2	PRKCB	TFEC	KANK4	HOXD13	ZMPSTE24	ZSCAN20
LEMD1	BCOR	L3HYPDH	IL17RC	H4C7	ZSCAN2	CD53	TYROBP	DGKA
IRF9	FBXO8	MAP3K11	CXCL10	AXIN1	LCOR	MEGF11	KIF3A	DAPP1
XRN1	BLNK	GANAB	TAPBP	CSTF3	PIGV	ATP2B1	PAIP2	FOXN3
MXI1	SREK1	USP5	XAF1	EPAS1	NCOA1	DDX17	ESRRG	HTR3B
DNASE1L3	BMP4	IKZF2	IL11	EPYC	PRKD3	DSPP	HGF	USP32
B2M	PPP4R3B	ZNF366	ASPA	FOXA1	TNFSF13B	CYRIA	GUCY2C	SIM1
CUL2	SZRD1	NETO1	CDKN2A	DOCK9	ZPBP2	FLI1	SERPINI1	TRIP13
NT5C3A	HPCAL1	CCDC140	GATA6	SHANK2	AMER1	LIN28A	LINC00314	TBX6
SEMA7A	TASL	DGKB	GATA3	PSMB8	UBD	GRID2	VDAC2	CES2
RAPGEF6	SMAD6	SORBS1	AAK1	PSMB9	KDM3A	PLS1	ACSS2	HSCB
BIRC8	CCDC68	BCL11A	CD200R1	DDX58	ZADH2	PITX3	PYM1	SGK1
BEX3	SLAMF8	RUSC1-AS1	IL15RA	HDAC4	KPNA3	PRMT3	KRT8P41	JARID2
TLK2	EN1	USP37	PDGFC	SALL2	PSMB10	STAG1	FOXG1	NLK
PITX1	TRIM21	PEX12	ACIN1	SLC25A14	EDA	PHOX2B	EPS8	PDZRN4
PITX2	USF1	WNT8B	LOX	ATF3	NDN	SLC12A7	MAB21L1	LMX1A
TWIST1	FAM13C	KCNE4	TRMT112	DIO2	NR3C2	RCOR1	MAB21L2	TRIM23
ROCK1	DLX1	IL6	LGI1	HOXB7	NFIX	LUC7L3	BMP5	TTC17
CLCA3P	SYNE2	RNF220	DYNLT1	HOXB6	PRDM16	HLA-DQA1	TCF15	SNAI1
EMX2	ELOA2	GSDMD	SMIM14	PCGF5	DEPDC7	RAD1	LY86	LYSMD2
PTPRR	C10orf82	IL9	BST2	TMBIM4	PUM3	CD37	WASF2	LSP1
ATP13A1	DLX4	TBX1	CA10	TMEM108	SKAP1	CCR7	DPP10	RPL23
PROX1	PBDC1	NPR3	IL27	KYNU	AGBL2	RPS19	NUB1	FCGR2B
PPARGC1A	RIT1	ELAVL4	HLA-C	E2F3	PRDM10	MSX1	BNIPL	FCGR2C
MGAT2	GLRA1	TMPRSS5	VAX1	DTX3L	TAP1	ZBTB18	TYR	NHLH2
PGM5	MITF	NRAS	DDIT3	PRDX5	FEZF2	TRAPPC13	P4HA1	HNRNPA2B1
IFNB1	ISG15	ASIC2	RELCH	PAX3	EHD1	ATP2C1	QKI	TAPBPL
F3	TERF2IP	YWHAG	RTL9	PAX2	CD40LG	SIPA1L1	SIK3	MSS51
JKAMP	FLT3LG	CNTF	HOXD9	RUNX1T1	COL4A2	PIAS1	ZBTB20	C1orf122
VGLL4	PHF21A	BNC2	PSMA3	PLEKHB1	TMEM229B	LAMC1	ATP6V0D1	GFRA3
CASZ1	USP18	IFNL3	CEP44	ARHGAP5	GNAO1	ZNF385A	BRD9	NDC1
HOXA13	CHST11	IFNL2	VAMP3	TRIM8	PARP9	ENPP6	EZR	THRB
DUSP10	VGLL3	LRP5	PLXNC1	ZBED5	COL4A1	CNIH1	PCDHB1	SKIDA1
CACNB2	NABP2	ABHD16A	BLK	SLC22A25	CREB1	ERBB2	CSRNP2	CBX3
RIMS2	RMDN3	SLC22A17	FXYD5	DLG1	SCOC	GPBP1L1	TENT4B	FGF12
ITGBL1	EGFL6	LMO3	CCL5	TRPM3	SH3BGRL	CALU	MMP13	LRRC37BP1
PAX6	GSX1	FES	PTMA	LSR	FEV	YRDC	SNTB2	NKX2-1
SOX14	NRXN3	SOX11	OTX1	ZMAT2	PCDH9	AAMDC	MBNL1	CTSS
PRKD2	PPM1D	PSME2	TBCC	EPN2	CIITA	CALD1	PPP1R12C	CTNND2
PCDHGC3	CDH6	GADL1	RPA2	COL9A1	FIGN	NFAT5	TNFRSF19	GFI1
PDCD10	B3GALT2	CEP120	MICU1	LBX2-AS1	RSF1	DCDC1	ZRANB1	CIAO2B
BANK1	CNOT4	FNTB	TIA1	MS4A1	SLC4A2	KLF6	RNF31	SCRT2
IRS2	RET	PKIG	NUFIP2	NCAM2	LRRC39	RIOK3	VAMP8	DDX39B
WNT5A	EDC4	MYL3	MDGA2	NAPB	SKP1	RRAGC	CACNA1C	UGGT1
ZEB2	FGB	ITGB7	PSMB3	TOGARAM2	BMF	TUG1	ADAM23	HOXB4
NEDD4	DYRK1A	PRICKLE2	TUBD1	RBM39	TNRC6A	RBCK1	DLG2	OSM
