# Supplementary material for: XAF1 Protects Host against Emerging RNA Viruses by Stabilizing IRF1-Dependent Antiviral Immunity
Source: J Virol. 2022 Aug 16;96(17):e00774-22. doi: 10.1128/jvi.00774-22 (PMC9472610; doi:10.1128/jvi.00774-22)
Supplement: Supplemental file 3 — Table S2. Download jvi.00774-22-s0003.xlsx, XLSX file, 0.01 MB [file jvi.00774-22-s0003.xlsx]

## Sheet: Sheet1
Table S2 Primer sequences for RT-qPCR
Primer name	Forward Primer (5'-3')	Reverse Primer (5'-3')
WSN	GGATCAAGTGAGAGAGAGCCG	ACGGCAGGTCCATACACACAG
PR8	ATGAGCCTTCTAACCGAGGTCGAAACG	TGGACAAAACGTCTACGCTGCAG
VSV	GATAGTACCGGAGGATTGACGACTA	CTTACCGAGCCTACCAAACT
SeV	GACGCGAGTTATGTGTTTGC	TTCCACGCTCTCTTGGATCT
ZIKV	GGTCAGCGTCCTCTCTAATAAACG	GCACCCTAGTGTCCACTTTTTCC
Gapdh (Mouse)	AGGTCGGTGTGAACGGATTTG	TGTAGACCATGTAGTTGAGGTCA
Xaf1 (Mouse)	AGCCATGTGTCTGAGTGCAAA	GCAAAGATCACAACGGGTTTTTC
Ifna4 (Mouse)	AGGATCACTGTGTACCTGAGA	TCTCCACACTTTGTCTCAGGA
Ifnb1 (Mouse)	CAGCTCCAAGAAAGGACGAAC	GGCAGTGTAACTCTTCTGCAT
Ddx58 (Mouse)	AAGAGCCAGAGTGTCAGAATCT	AGCTCCAGTTGGTAATTTCTTGG
Mx1 (Mouse)	GACCATAGGGGTCTTGACCAA	AGACTTGCTCTTTCTGAAAAGCC
Oas2 (Mouse)	TTGAAGAGGAATACATGCGGAAG	GGGTCTGCATTACTGGCACTT
Ddx60 (Mouse)	AAGGCTGACTACTCCAGCTTA	ATTGCCCTCCTTTGCTAATAACA
Irf1 (Mouse)	ATGCCAATCACTCGAATGCG	TTGTATCGGCCTGTGTGAATG
L32 (Human)	TTAAGCGAAACTGGCGGAAAC	TTGTTGCTCCCATAACCGATG
XAF1 (Human)	GCTCCACGAGTCCTACTGTG	GTTCACTGCGACAGACATCTC
IFNB1 (Human)	GCTTGGATTCCTACAAAGAAGCA	ATAGATGGTCAATGCGGCGTC
DDX60 (Human)	TGTGCTCCTACAGGTTGTGGA	CACTGGGATCTGATTCGCAAAA
MX1 (Human)	AGCGGGATCGTGACCAGAT	TGACCTTGCCTCTCCACTTATC
OAS2 (Human)	CTCAGAAGCTGGGTTGGTTTAT	ACCATCTCGTCGATCAGTGTC
DDX60 (Human)	CAGCTCCAATGAAATGGTGCC	CTCAGGGGTTTATGAGAATGCC
