# Supplementary material for: XAF1 Protects Host against Emerging RNA Viruses by Stabilizing IRF1-Dependent Antiviral Immunity
Source: J Virol. 2022 Aug 16;96(17):e00774-22. doi: 10.1128/jvi.00774-22 (PMC9472610; doi:10.1128/jvi.00774-22)
Supplement: Supplemental file 4 — Table S3. Download jvi.00774-22-s0004.xlsx, XLSX file, 0.01 MB [file jvi.00774-22-s0004.xlsx]

## Sheet: Sheet1
Table S3 Biotinylated DNA probes information for DNA pull down
Probe name	Sequence (5'-3')
XAF1 WT	Biotin-AAACTTTCACAGTTTTGTTTCCTTGCCTGCAAGAAACGAAACTCAACCGAAAG
	CTTTCGGTTGAGTTTCGTTTCTTGCAGGCAAGGAAACAAAACTGTGAAAGTTT
XAF1 mut#1	Biotin-AAACTTTCACAGTCCTGTCTCCTTGCCTGCAAGAAACGAAACTCAACCGAAAG
	CTTTCGGTTGAGTTTCGTTTCTTGCAGGCAAGGAGACAGGACTGTGAAAGTTT
XAF1 mut#2	Biotin-AAACTTTCACAGTTTTGTTTCCTTGCCTGCAAGAGACGAGACTCAACCGAAAG
	CTTTCGGTTGAGTCTCGTCTCTTGCAGGCAAGGAAACAAAACTGTGAAAGTTT
XAF1 mut#1+2	Biotin-AAACTTTCACAGTCCTGTCTCCTTGCCTGCAAGAGACGAGACTCAACCGAAAG
	CTTTCGGTTGAGTCTCGTCTCTTGCAGGCAAGGAGACAGGACTGTGAAAGTTT
